# Supplementary material for: Novel LanT Associated Lantibiotic Clusters Identified by Genome Database Mining
Source: PLoS One. 2014 Mar 12;9(3):e91352. doi: 10.1371/journal.pone.0091352 (PMC3951391; doi:10.1371/journal.pone.0091352)
Supplement: Table S1 — List of all the putative lantibiotic precursor peptides identified in this study. (XLSX) [file pone.0091352.s001.xlsx]

## Sheet: Sheet1
Phylum	Bacterial strain	Cluster type	Locus tag	Prepeptide sequence	Cysteine	Hydrophobic ratio	Total net charge	Prediction	Most similar with	Similarity
Actinobacteria (5)	Streptomyces hygroscopicus ATCC 53653	IB (two component)	SSOG_05508	MGSGRPRSPEPEEGMNPMSDPNAGILE[EISDQQLDEFSAG]TFGGAEYVVSFVMGNLGNFCTATLECQKNCV	3	0.48	-1	helix	BHT-A1	0.4571
			SSOG_055	MENIATDLATGFVSEDELVELSDAPGDLAVGT[TPATPTIGYMTGA]LAGVTAISSSLQGGCPTSGCTSKCI	3	0.4	1	helix	Microbisporicin A1	0.4193
	Streptomyces bingchenggensis BCW-1	IB (two component)	SBI_06989	MQKDTDILGAWDEA[ELVELSEADVHGG]TDPAVTGLILGIVAIQAGVAVGVSAAFCPTTKCTSRC	3	0.54	1	helix	Brevinin-1	0.4054
			SBI_06990	MHQEFEGDISLVEEL[AEQDLHDAAQHGG]TISPIDTVKIIFRVSSHFGGNGGFGLFCTLSKECQPNCN	3	0.38	1	helix	BliA1	0.425
	Streptomyces viridochromogenes DSM 40736	IB (two component)	SSQG_04192	MCRGSLSRDPAAPAINLEETVYRGDISL[LEEIEEQDFAFGA]GCSANFTTFSLSGIFGNDGDCCTLTKECQASCN	5	0.39	-2	helix	BliA1	0.5757
			SSQG_04193	MKGNIMQDKKTDILGAYDEA[ELIELSEADNHGG]TGPWCIATVTLVTATVCPTTKCTSKC	4	0.46	2	Defensin/saposin/Lantibiotic	Brevinin-1-OR10	0.4827
	Streptomyces roseosporus NRRL 11379	IB	SrosN1_010100020955	MNLVRAWKDPEYRATLSEAPANPAGLV[ELADDQLDGVAGG]TTWACATVTLTVTVCSPTGTLCGSCSMGTRGCC	6	0.45	1	Defensin/saposin/Lantibiotic	Subtilomycin	0.421
			SrosN1_010100020960	MDIVRSWKDADYRLSLGSEAPAHPSGEGLT[AITDEELTEINGA]GSGVLGTLGCCSCLPWYSGWTVCGLACNPGKPCKN	6	0.42	2	Defensin/saposin/Lantibiotic	Human beta defensin 2	0.4042
	Mycobacterium tusciae JS617	IA	MyctuDRAFT_5977	MNARNKLALRRQSIR[TLTADEMSLAHGG]RRPLLSGGNGTGGGTGNGTGGGTGNGTGTGTAHTK	0	0.08	3	Antibacterial peptide	Shepherin	0.4324
Firmicutes (13)	Bacillus cereus FRI-35	IB (two component)	BCK_27598	MSKNEKLNKLRNQDLDTKELIG[LIDENELKKIAGA]GDVNPEIAPTPHTVTTIKFTTVCPITHSLV	1	0.36	-1	helix	Brevinin-1 T	0.36
			BCK_27603	MSKNEKLNKLRNQEFDTKELIG[LVDENELKKVAGA]GDVNPEIMSDPVTLTIVVPIFTNKLCPTVPCTLKG	2	0.42	-1	Defensin/saposin/Lantibiotic	Kalat B9 linear	0.375
			BCK_27608	MSKNEKLNKLRDQEFDTKELIG[SVDENDLKQVAGA]GDVNPETTPATPTIVAVSLGICPTTKCTSKC	3	0.35	0	helix	Ranateurin-2CPb	0.3888
			BCK_27613	MSKNEKLNKLRDQEFDTKELIG[SVDENDLKQVAGA]GDVNPETTPATPTIVAVSLGICPTTKCTSKC	3	0.35	0	helix	Ranateurin-2CPb	0.3888
			BCK_27618	MSKNEKLNKLRDQEFDTKELIG[SVDENDLKQVAGA]GDVNPETTPATPTIVAVSLGICPTTKCTSKC	3	0.35	0	helix	Ranateurin-2CPb	0.3888
			BCK_27623	MSSKKVVESWKNPVLRSKNEDAPSHPAG[EVDSKEIKELFGA]GEGDVTPEGLSSWLGNKGGYCTLTKECMPSCN	3	0.28	-2	helix	HalA1	0.5625
			BCK_27628	MSSKKVVESWKNPVLRSKNEDAPSHPAG[EVDSKEIKELFGA]GEGDVTPEGLSSWLGNKGGYCTLTKECMPSCN	3	0.28	-2	helix	HalA1	0.5625
			BCK_27633	MSSKKVVESWKNPVLRSKNEDAPSHPAG[EVDSKEIKELFGA]GEGDVTPEGLSSWLGNKGGYCTLTKECMPSCN	3	0.28	-2	helix	HalA1	0.5625
	Bacillus cereus VD107	IB	IIM_05226	MKQVELEALQAIN[DLTDEELEEIVGA]GSGVIKTISHECHMNSWQAIFTCCS	3	0.44	0	helix	Variacin	0.84
			IIM_05227	MKQVELEALQAIN[DLTDEELEEIVGA]GSGVIKTISHECHMNSWQAIFTCCS	3	0.44	0	helix	Variacin	0.84
	Bacillus cereus MSX-A1	IB	II5_05392	MVKKFKFTKEELVEAWKDPQVREKLKDLPNHPSGKALN[ELSEEELAEIQGA]SDVQPETTPLCVGVIIGLTTS	1	0.38	-2	helix	Ericin S	0.3428
			II5_05393	MQGA]SDVQPETTPLCVGVIIGLTTSIKICK	2	0.42	0	Defensin/saposin/Lantibiotic	Entianin	0.3714
			II5_05394	MTKGYKFTKEELVEAWKDPQVREKLKDLPKHPSGKALN[ELSEEELAEIQGA]SDVQPETTPLCVGVIIGLTTSIKICK	2	0.42	0	Defensin/saposin/Lantibiotic	Entianin	0.3714
			II5_05395	MSKEYKFTKEELVEAWKDPQVREKLKDLPKHPSGKALN[ELSEEELAEIQGA]SDVQPETTPLCVGVIIGITASIKICK	2	0.46	0	Defensin/saposin/Lantibiotic	Buforin-EC	0.3823
	Bacillus cereus SJ1	IB	BCSJ1_09323	MTNEEIIVAWKNPKVRGKNMPSHPSGVGFQ[ELSINEMAQVTGG]AVEQRATPATPATPWLIKASYVVSGAGVSFVASYITVN	0	0.47	1	helix	Cypemycin	0.3414
			BCSJ1_09328	MTNEEIIVAWKNPKVRGKNMPSHPSGVGFQ[ELSINEMAQVTGG]AVEQRATPTLATPLTPHTPYATYVVSGGVVSAISGIFSNNKTCLG	1	0.37	1	helix	Cypemycin	0.3191
			BCSJ1_09333	MTNEEIIVAWKNPKVRGKNMPSHPSGVGFQ[ELSINEMAQVTGG]AVEQRATPATPATPWLIKASYVVSGAGVSFVASYITVN	0	0.47	1	helix	Cypemycin	0.3414
	Bacillus cereus VD045	IB	IIE_05053 (Cluster 1)	MENEKYLQ[VVEDEELEQLVGG]IGPGYIETLTKDCPRVTPQICVPINGIWTCKRCY	4	0.38	2	Defensin/saposin/Lantibiotic	Buforin-EC	0.5
			IIE_05066 (Cluster 2)	MRNLKEDVVGLSMK[KLNTLEMEKIYGA]SGVDTRTHSMAIVATTTTRTVGQTGPVISRVLSLNTICL	1	0.38	2	helix	Brevinin-21Sb	0.372
			IIE_05067 (Cluster 2)	MKNISEKSVGLSMK[RLDTTEMEKIYGA]SGVD		Partial sequence
			IIE_05068 (Cluster 2)	MKNISEKSVGLSMK[KLDATEMEKIYGA]SGVDTRTHPTVVVVSRASSKFCVTVAASAVLSYNMNKC	2	0.44	3	Defensin/saposin/Lantibiotic	Ranateurin-2VEb	0.3571
			IIE_05069 (Cluster 2)	MKNISEKSVGLSMK[KLDTTEMEKIYGA]SGVDTRTHPTVIVVSRASSKACLSGVSAISGLLSYNKDCIG	2	0.39	2	Defensin/saposin/Lantibiotic	Lividin-2	0.372
			IIE_05070 (Cluster 2)	MKNISEKSVGLSMK[KLDTTEMEKIYGA]SGVDPRTTPSPLLASFVAS	0	0.36	0	helix	Variacin	0.3703
			IIE_05071 (Cluster 2)	[KLDTTEMEKIYGA]SGVDPRTTPSPLLASFVASYIASAQYRCGKDNKGK	1	0.31	3	helix	Chiken CATH-1	0.3333
	Bacillus cereus VD166	IB	IK9_05148	MHMNHKLMKNPVAKNKLKVLDESPAGDLLEE[IQEQELQSNGYGG]ISPSVVATISVVSAVSIAGTSVVSASATNPGRYCTWSAECSWSQKRCD	3	0.43	1	helix	Lactosin S	0.3636
			IK9_05149	MFSQKSYLLKNPVAKNKFGASMTNPSGDIIT[EIQEQELEAVNGG]ITPTVGWSAVAVSTLTVNSVLVVSVSATNPGRVCTISAECSSGYKRCD	3	0.43	1	helix	Lactocin S	0.4074
			IK9_05150	MIKSNLLKDPVLKKKLAINLDNPIGDIGE[EILEQDVNGQVGG]LSPAAISLAGTVISVVSVAGGGIIKAASAKAQNPGRYCTISAECFAGERCD	3	0.49	1	helix	Enterocin AS-48RJ	0.3466
	Bacillus cereus Rock1-3	IB	bcere0017_56450	MQWKNQMENLNAATHNPVGSVLS[ELTDTEMDTVAGG]AQALGFTDGNCLATITADCTDWLPICG	3	0.51	-3	helix	Kalata B4	0.3823
			bcere0017_56460	MQWKNQMENLNAATHNPVG[SVLSELTDTEMGG]VQALGFTDGNCLYSITADCTPWLLGCGKF	3	0.48	-1	helix	ChaC1	0.3529
			bcere0017_56470	MENLNATTYNPVGSVLS[ELPATEMDTVAGG]AQALGFTDGNCLATITADYTPWIGICS	2	0.48	-2	Defensin/saposin/Lantibiotic	Palustrin-2b	0.3513
	Ruminococcus flavefaciens FD-1	IB (two component)	RflaF_11169	MSEKNMEKAGVVKAD[ELDEMIDETTGGA]STVNTVGIHTTYLISKGLQNCPLKPTTILPILPRK	1	0.34	4	helix	Entianin	0.35
			RflaF_11174	MDNNTKLQKLYEQLAATGSE[KELDAMLDENMAGA]GSPLTVTITGLIVAATTGFDWCPTGACTYSCRV	3	0.45	0	helix	Cycloviolacin O21	0.3846
			RflaF_11179	MENKFDMEKFKKLAAVVSED[ELDTLLDETTVGA]GSSNDCADLILKITGVVVSATSKFDWCPTGACTTSCRF	4	0.44	0	Defensin/saposin/Lantibiotic	Paenibacillin	0.3414
			RflaF_11184	MDNNTEKFNELAAIADES[ELNEMLDENITGA]GSTIQCVNTTIGTILSVVFDCCPTSACTPPCRF	5	0.45	0	helix	Cliotide T3	0.3783
			RflaF_11189	MNNKEFNMEQFKKLAAVVSED[ELDEMLDENVTGA]ASSIPCAKVVVKVTTVVVAATTGFDWCPTGACTTSCRF	4	0.52	2	Defensin/saposin/Lantibiotic	Paenibacillin	0.375
			RflaF_11194	MEKMNNIAGITPEN[ELDEMFDDSVVGA]VGYTTYWGILPLVTKNPQICPVSENTVKCRLL	2	0.4	2	Defensin/saposin/Lantibiotic	Pleurain-E1	0.3437
			RflaF_11199	MNNNNFDMEKFKKLAAIVSEG[EIDEMLDETTVGA]ASTLPCAEVVVTVTGIIVKATTGFDWCPTGACTHSCRF	4	0.5	0	Defensin/saposin/Lantibiotic	ChaC4	0.3658
			RflaF_11204	MNKNPIYRSEEEAKDIACGNVAA[ELDENSQALDAINGA]GWKQTIVCTIAQGTVGCLVSYGLGNGGYCCTYTVECSKTCNK	6	0.38	2	Defensin/saposin/Lantibiotic	BliA1	0.4318
			RflaF_11209	MNKNPIYRSEEEAKNIACGNVAA[ELDENSQALDAINGA]GWKQTIVCTIAQGTVGCLVSYGLGNGGYCCTYTVECSKTCNK	6	0.38	2	Defensin/saposin/Lantibiotic	BliA1	0.4318
			RflaF_11214	MNKNPIYRSEEEAKNIACGNVAA[ELDENSQALDAINGA]GWKQTIACTIAQGTLGCLVSYGLGNGGYCCTYTVECSKTCNK	6	0.38	2	Defensin/saposin/Lantibiotic	BliA1	0.4318
			RflaF_11219	MNKNPIYRSEEEAKDIACGNVAA[ELDENSQALDAINGA]GWKQTIVCTIAQGTVGCLVSYGLGNGGYCCTYTVECSKTCNK	6	0.38	2	Defensin/saposin/Lantibiotic	BliA1	0.4318
			RflaF_11224	MERYGHLAGVIPVD[EIDDMFESNVIGG]TSSIDCVRLASNTPEGTVNLTVRIEFCPSAACTYSCRL	4	0.42	0	Defensin/saposin/Lantibiotic	BliA1	0.3863
	Caldicellulosiruptor bescii DSM 6725	IB	Athe_1106	MKESTIIKNPVLRNKVNAKIYNPAGDIVK[EIQEQNLPEQAGG]GTPTVVVGVISAVTAVTNLAFSIDQAITKYYACSLVYTYSAECRSDGRSCRMR	3	0.43	2	helix	BHT-A1	0.3584
	Staphylococcus epidermidis	IB	SAP106A_002	MRSNLERNPYLRNEAQQSVDLPLDNPIR[ELKEDELLKLNGA]KNRFIPGAEVAVSTLGCYGGSVALGNDGFMCTTTVECQNQCK	4	0.4	0	defensin/saposin/Lantibiotic	SmbB	0.4347
	Clostridium perfringens B str. ATCC 3626	IB	AC1_A0448	MSEINMKKIVGDTFE[DMSIAEMTLVQGS]GDVNGEVTTSPACVYVSVAASRASSQKCGQAAGAIASFVSTAVLSAVKC	3	0.48	1	helix	Carnobacteriocin B2	0.3508
			AC1_A0449	MSEIDSKKIVGDTFE[DMSIWEMTMVQGS]GDMEPNSLTVASAVLMSAAATGSFSIAVTKTVKGKC	1	0.47	1	helix	Brevinin-1BYb	0.3684
	Bacillus sp. 7_6_55CFAA_CT2	IB (two component)	HMPREF1014_04854	MRKYNIIQNWKNPMKKTEVGTIENPVGNIF[EEISDTDLQMAGG]EDASNYSLIIDIDRMSKILGNKGRICTYTLECTAGCNLNPNKK	3	0.34	1	helix	SmbB	0.3777
			HMPREF1014_04855	MKRDDLRKDIEVSRDQIG[KVKESELKEMAGA]GTSNVEPYGIFHSITFCFTLEIGNHSCYPNSIKC	3	0.35	-1	helix	Hyfl D	0.4
			HMPREF1014_04856	MNLQKKLTKKQLREQFNFDESIG[KVDEAELVELSGA]SGEVTPYTTWGCAIFTIASAAQCPTTACSSKCL	4	0.45	0	defensin/saposin/Lantibiotic	Hyfl O	0.3783
	Bacillus mojavensis RO-H-1	IB	BmojR_15733	MQWKNQMENLNAATYNPVGSVLS[ELTDTEMDTVAGG]AQALGFTDGNCLTTITADCTPWLWGC	3	0.5	-2	helix	ChaC1	0.3636
			BmojR_15738	MQWKNQMENLNAATYNPVGSVLS[ELTDTEMDTVAGG]AQALGFTDGNCLTTITADCTPWLWGC	3	0.5	-2	helix	ChaC1	0.3636
Cyanobacteria (2)	Chamaesiphon minutus PCC 6605	IB (two component)	Cha6605_2219	MLENIKALLQNTQLQQQVKAAANLAAASELITTAGAQKGYSFTPESVAGAIGKLMLGDR[ELSEADLLSVAGG]AMPACCPVVRTADSKRGCGG	3	0.45	2	helix	Hyposin-A4	0.3809
			Cha6605_2221	MLENIKELLQNTQLQQQVKAATNLSTASELITTAAAQKGYFFTPESVAGAIGGLMLGDR[ELSEADLLSVAGG]AMGMCCAIGGTRSTKPD	2	0.41	1	Defensin/saposin/Lantibiotic	TsAP-2	0.3684
			Cha6605_2223	MSHENIIRTWKDENFRNSLSKKERALLPANPAGLV[ELSDADLNAVAGG]AKPKSTSPCCTHATK	2	0.26	3	Defensin/saposin/Lantibiotic	Duramycin	0.35
	Synechocystis sp. PCC 7509	IB (two component)	Syn7509DRAFT_00038120	MSHENIIRAWKDADFRNRLSEKERALLPKNPVGLV[ELTDAELGFAAGG]RYNNTGDGGCSQSPHCI	2	0.17	0	Defensin/saposin/Lantibiotic	Mersacidin	0.3636
			Syn7509DRAFT_00038130	MSHENIVRAWKDTEFCNSLSEKERLLLPENPVGLV[QLTDAELGAVVGR]IAAVTDKTCPALRRYC	2	0.5	2	Defensin/saposin/Lantibiotic	Hainanenin 5	0.409
			Syn7509DRAFT_00038140	MSHENIIRAWKDEEFRNSLSEKERALLPENPVGLV[ELTNNELGNVSGG]RRNDDTLGGSYDCTYICCVTVKRQDPL	3	0.29	0	helix	Kalat B12	0.3428
			Syn7509DRAFT_00038160	MSHENIIRAWKDENYRQSLTPEEQSLLPANPAGML[ELTDTQLENAAGG]RKFTYGGDESCNSGIIACTLPLICGVEK	3	0.39	0	helix	DEFB114	0.3478
			Syn7509DRAFT_00038170	MSNENIIRAWKDREFRNSLSKQESELLPTHPAGLV[ELIDEDLGAAAGG]IRAEDTHYMSKCIVCC	3	0.5	0	helix	Patellamide	0.3529
			Syn7509DRAFT_00038190	MNLNIKELLQNTQLQQQLKAASNLVEATKMIVTAGAEKGYFFSQESIAQVVSGLMLEEH[ALTESDLLAVAGG]RMPDCKCGLVYCSE	3	0.42	0	helix	Shuchin 3	0.3684
			Syn7509DRAFT_00038200	MILTIKKLLQNTQLQQQVKEADNLIEAIKLITNFGAKKGYSFTQDSVVQMFSRLSLEEQ[ELSEADLLAVTGG]LQPISGGLCKTINSGTRC	2	0.33	2	defensin/saposin/Lantibiotic	Japonicin-1	0.4444
			Syn7509DRAFT_00038210	MIQHIKHLMENNQLKQQIKESSNLVEAIKLITNAGVQQGYSFTQDSVAEIVSGLMLIEQ[ELTEEDLLAVSGG]LRNSCTIFTSWDSIFSVLC	2	0.52	0	Defensin/saposin/Lantibiotic	Pantinin-3	0.4
			Syn7509DRAFT_00038220	MIYNIKQLLQNTQLKQQVKESSNLVEAIKLIVNAGVQKGYTFTQENVAQVVSELILDER[ELSESELLAVTGG]LRGSAITGLSFYDCCW	2	0.5	0	Defensin/saposin/Lantibiotic	Salivaricin A	0.4166
Proteobacteria (3)	Myxococcus xanthus DK 1622	IB	MXAN_2855	MSKKEHILRAWRDPEYFNSLSSEERAALPANPAAEL[ELSDEVLESISGA]DSCEQFGSYYCTPCPPYVCM	4	0.35	-2	defensin/saposin/Lantibiotic	Violacin A	0.3928
			MXAN_2856	MSQKKDHILRAWRDPEYFNSLSSEERAALPANPAAEL[ELGDDLLEVITGG]DFCLPGQSSAQCTPCPPRHCL	4	0.38	0	Defensin/saposin/Lantibiotic	Cliotide T2	0.3437
	Cystobacter fuscus DSM 2262	IA	D187_01267	MRIPLPLVAAFVGLVVSVSGCGGTYEPEQAPVT[ESAPADEQLPEGS]VTQQAICSMLWTCNYSQWYGSEANCTAACGRPCTRDYRCNGTCVCP	8	0.41	1	defensin/saposin/Lantibiotic	AalDefD	0.3703
	Corallococcus coralloides DSM 2259	IA	COCOR_05226	MANTKSQKQDNAKSLKLKLSLKK[ETLRELNDSQVGA]LDQVVGGTIVWLSNNCCDYTQEQAN	2	0.4	-3	Defensin/saposin/Lantibiotic	BHT-A1	0.3437
Chloroflexi (1)	Ktedonobacter racemifer DSM 44963	IB	Krac_11033 (Cluster 1)	MQYDIVRAWKDEEYRQGLGQETLAENPAGVV[ELSDESLEIVSGG]CHHAWHRGRHEEENNTNQQNNVNVSYTYGNGGLIGNVVNVCAYSLTVIGSSCNNTNYNG	3	0.27	-1	helix	Caenacin-5	0.2903
			Krac_11037 (Cluster 2)	MQFDMTRAWKDEEYRQSLSREQWAQLIESPAGEA[ELSEAELEQINGTGPGG]GLGKGGGVAESGTSAFGVKNNSYYCNNFSIRPTTNVNLGENDRNRNGLLDNLTIALFGDHTTRDRRNINFDFGCSISSGIGNNVCIFGGNK	3	0.3	2	helix	Rs-AFP4	0.2795
			Krac_11038 (Cluster 2)	MLYNMVYAWKNEEYREQLSQGEQPQLPECPAGEV[ELSEAELEFINGMSGG]FGGGYGGGYGFAGGIVGNSYYCGNYSGGGTTNLGFDGGTFGGDTFDGGIFGGGSRFNFSCSVSGGFGGNCIFGGK	4	0.26	-1	Antibacterial peptide	NLP-31	0.4024
			Krac_11039 (Cluster 2)	MQYDMTRAWKDEEYRESLDESIESPVA[ELSEAELEQITGTGA]GGGGGIGYGGGVSQGYGFAGGIVGNSYYCGNFSIRPRTNLNLGDRRTDEDQSSSTGKIEGGDEEKSLISALSTNTRTTRNHRFDFACSISGGIGASTCIFGGN	3	0.25	0	helix	Cod Cathelicidin	0.2592
			Krac_11040 (Cluster 2)	MQYDMTRAWKDEEYRESLDESIESPVA[ELSEAELEQITGTGA]GGYGGAGGGIGYGGGVSEGYRSAGGIVANSYYCGNFSIRPRTNLNLGDRRTDEGQSSLLGKIEGGDEESLVTALSTNTRDTRTNRFDFSCSISSGFNGNCIFGGN	3	0.25	-1	helix	Cod Cathelicidin	0.2568
			Krac_11041(Cluster 2)	MQYDMTRAWKDEEYRESLDESIESPVA[ELSEAELEQITGTGG]YGGGGAGGIGVGGGVEKYGTSAFGVVGNSYFCGNYSYRPRTNVNLGDQRRNEGQSSLLGKIEGGDEESLVTALGTNTRTTRNDRFDFGCSISSGFGGNCIFGGN	3	0.25	0	Antibacterial peptide	Cod Cathelicidin	0.2477
			Krac_11042 (Cluster 2)	MQYDMTRAWKDEEYRESLDESIESPVA[ELSEAELEQITGTGG]YGGGAGGGIGVGGGVEKYGVSAFGVKGNSYFCGNYSYRPRTNLNLGDSRTDEGQSSSTGKIEGDEESLISALSTNTRNERNNRFDFSCSISGGFGGFCLFGGK	3	0.25	0	helix	Cod Cathelicidin	0.3018
			Krac_11046	MMSHEYHTGNDHEALAN[EIELNDELLTMINGG]VDGLGGMGGGADALGGMGGGADALGGMGGGADALGGMGGGADALAGGAPGGAAGLAGGAPGGMDGLGSFSKLLSSLPLLGGGGLL	0	0.41	-5	Antibacterial peptide	Caenacin-3	0.3888
			Krac_11047	MKWNIFGSKSNKAQDVIADEMV[ELSDSDLEMVDGS]SGFGGGGFGGGGFGGGYGGFGGGGFGGGYGGFGGGFKKLFKGFGHFGKGYGGFGGGYGGFGGGGFGCF	4	0.23	4	Antibacterial peptide	Holotricin 3	0.5
			Krac_11050	MRCDSAQYWDEDPETVRLRDTIGSF[ELDEAELQQVSGMGG]DTSGGYGNGYGNGYGGYGNGYGNGYGNGYGGYGNGYGGYGNGYGGYGNGYGGYGNGYGGYGNGYGGGYGGFGGGYGGFGGGFGGGRGGFGGHKGIGGGGKGHRGGCGC	3	0.06	3	Defensin/saposin/Lantibiotic	Holotricin 3	0.4324
